# Supplementary material for: Knee Joint Contact Forces during High-Risk Dynamic Tasks: 90° Change of Direction and Deceleration Movements
Source: Bioengineering (Basel). 2023 Jan 31;10(2):179. doi: 10.3390/bioengineering10020179 (PMC9952676; doi:10.3390/bioengineering10020179)
Supplement: Supplementary file 1 [file bioengineering-10-00179-s001.zip]

Archive with 1 entries (1 files):
- bioengineering-2188333-supplementary.pdf
